# Supplementary material for: Novitates neocaledonicae X: A very rare and threatened new microendemic species of Acropogon (Malvaceae, Sterculioideae) from New Caledonia
Source: PhytoKeys. 2018 Oct 26;(110):1–8. doi: 10.3897/phytokeys.110.27599 (PMC6215024; doi:10.3897/phytokeys.110.27599)
Supplement: XML Treatment for Acropogon horarius [file phytokeys.110.27599-treatment1.xml]

<!DOCTYPE tp:taxon-treatment
  PUBLIC "-//TaxonX//DTD Taxonomic Treatment Publishing DTD v0 20100105//EN" "tax-treatment-NSO.dtd">
<tp:taxon-treatment xmlns:tp="http://www.plazi.org/taxpub"><tp:treatment-meta><kwd-group><label>Taxon classification</label><kwd><named-content xmlns:xlink="http://www.w3.org/1999/xlink" content-type="kingdom">Plantae</named-content></kwd><kwd><named-content xmlns:xlink="http://www.w3.org/1999/xlink" content-type="order">Malvales</named-content></kwd><kwd><named-content xmlns:xlink="http://www.w3.org/1999/xlink" content-type="family">Malvaceae</named-content></kwd></kwd-group><mixed-citation publication-type="journal"><person-group><name><surname>Gâteblé</surname><given-names>Gildas</given-names></name><name><surname>Munzinger</surname><given-names>Jérôme</given-names></name></person-group><article-title><italic>Novitates neocaledonicae</italic> X: A very rare and threatened new microendemic species of <italic><tp:taxon-name><tp:taxon-name-part taxon-name-part-type="genus" reg="Acropogon">Acropogon</tp:taxon-name-part></tp:taxon-name></italic> (<tp:taxon-name><tp:taxon-name-part taxon-name-part-type="family">Malvaceae</tp:taxon-name-part></tp:taxon-name>, <tp:taxon-name><tp:taxon-name-part taxon-name-part-type="subfamily">Sterculioideae</tp:taxon-name-part></tp:taxon-name>) from New Caledonia</article-title><source>PhytoKeys</source><day>26</day><month>10</month><year>2018</year><volume>2018</volume><issue>110</issue><fpage>1</fpage><lpage>8</lpage><pub-id pub-id-type="doi">10.3897/phytokeys.110.27599</pub-id></mixed-citation></tp:treatment-meta><tp:nomenclature><tp:taxon-name>
            <tp:taxon-name-part taxon-name-part-type="genus" reg="Acropogon">Acropogon</tp:taxon-name-part>
            <tp:taxon-name-part taxon-name-part-type="species" reg="horarius">horarius</tp:taxon-name-part>
            <object-id xmlns:xlink="http://www.w3.org/1999/xlink" content-type="ipni" xlink:type="simple">urn:lsid:ipni.org:names:77191339-1</object-id>
          </tp:taxon-name><tp:taxon-authority>Gâteblé &amp; Munzinger</tp:taxon-authority><tp:taxon-status xmlns:xlink="http://www.w3.org/1999/xlink" xlink:type="simple">sp. nov.</tp:taxon-status><xref ref-type="fig" rid="F2">Figures 2</xref><xref ref-type="fig" rid="F3">, 3</xref></tp:nomenclature><tp:treatment-sec sec-type="diagnosis" id="SECID0E6EAC"><title>Diagnosis.</title><p><italic><tp:taxon-name><tp:taxon-name-part taxon-name-part-type="genus" reg="Acropogon">Acropogon</tp:taxon-name-part><tp:taxon-name-part taxon-name-part-type="species" reg="horarius">horarius</tp:taxon-name-part></tp:taxon-name></italic> Gâteblé &amp; Munzinger differs from all other members of the genus by the combination of its long and thin petioles, hastate and cordate leaves and minute sessile tubular whitish-yellowish flowers.</p></tp:treatment-sec><tp:treatment-sec sec-type="material" id="SECID0EQFAC"><title>Type.</title><p>New Caledonia. Province Sud: Thio, Col de Petchécara, route à horaire, 200 m alt., <named-content xmlns:xlink="http://www.w3.org/1999/xlink" content-type="dwc:verbatimCoordinates" xlink:type="simple"><named-content content-type="geo-json" specific-use="{&#34;type&#34;:&#34;Point&#34;,&#34;coordinates&#34;:[166.122892,-21.578058]}" id="NCID0EZFAC" xlink:type="simple">21°34'41.01"S, 166°07'22.41"E</named-content></named-content>, 25 Aug 2016, <italic>G. Gâteblé, J. Ounémoa, M. Moenteapo &amp; E. Poitchili 806</italic> (holotype: P00722668; isotypes: K, MPU311373, NOU088956, P00722670).</p><fig id="F2" position="float" orientation="portrait"><label>Figure 2.</label><caption><p><italic><tp:taxon-name><tp:taxon-name-part taxon-name-part-type="genus" reg="Acropogon">Acropogon</tp:taxon-name-part><tp:taxon-name-part taxon-name-part-type="species" reg="horarius">horarius</tp:taxon-name-part></tp:taxon-name></italic> Gâteblé &amp; Munzinger sp. nov. <bold>A</bold> flowering branch <bold>B</bold> inflorescence and a zoom on stellate trichomes of the flower tube <bold>C</bold> female flower <bold>D</bold> male flower <bold>E</bold> infructescence <bold>F</bold> detail of erect stellate trichomes on the follicle’s surface <bold>G</bold> detail of an open follicle <bold>H</bold> close-up of the abaxial leaf reticulum. Drawings by Laurence Ramon (A–H <italic>Gâteblé et al. 806</italic>).</p></caption><graphic xmlns:xlink="http://www.w3.org/1999/xlink" xlink:href="phytokeys-110-001-g002.jpg" position="float" orientation="portrait" xlink:type="simple" id="oo_238262.jpg"/></fig></tp:treatment-sec><tp:treatment-sec sec-type="description" id="SECID0EKHAC"><title>Description.</title><p>Monoecious shrub to small tree up to 6 m tall, sparsely branched with usually a main trunk less than 7 cm in d.b.h.; bark brown, with conspicuous scars left by the caducous cataphylls and sometimes petioles of upper leaves subtending the terminal bud. Leaves clustered at the apex of branches on adult plants, branches 4–5 mm in diameter; petioles light green to yellow (greyish to orange in herbarium material), strongly different in colour than the branch, glabrous, (6.5–)9.0–12.0(–15.5) cm long, 1–2 mm in diameter, elliptical in cross section (in vivo), slightly striate (in herbarium material), enlarged (3–4 mm) proximally and distally, the pulvini slightly pruinose (in vivo); blades simple, coriaceous, flat, slightly discolorous, glabrous on both surfaces, unlobed to slightly hastate on juvenile plants (<italic>Gâteblé et al. 804</italic>), rarely unlobed to strongly trilobed or <!--PageBreak-->hastate on adult plants, (10.5–)12.5–15.0(–16.0) cm long, (6.0–)11.5–18.0(–23.5) mm wide, base cordate (rarely truncate), apex of the lobes broadly acute to rounded; generally with 3 strong primary palmate veins, primary and secondary veins prominent abaxially, conspicuously different in colour (yellow-orange in herbarium material and light green to yellowish in vivo) than the blade, reticulum visible abaxially (and adaxially in herb.), secondary veins 2–5 pair; tertiary and quaternary veins finely reticulate with scattered crateriform glands 25–35 µm. Inflorescence a reduced spike-like raceme, axillary within, above or just below the terminal cluster of leaves, up to 3.5 cm long, 2.5–3.5 mm in diameter, axes greenish-yellowish, covered with a dense rust-brown indumentum composed of minute stellate trichomes ca. 90 µm x 90 µm, bracts covered with rust-brown tomentum adaxially. Pedicels minute. Male and female flowers seemingly randomly distributed within the inflorescence, solitary, of the same size. Calyx tubular, 4–5 mm long, 2–2.5 mm in diameter, yellowish and with scattered rust-brown stellate trichomes outside, whitish and glabrous inside, lobes 5, triangular, 1–1.5 mm long, ending in an apical appendage 0.5–1 mm long, interior margins of the lobes and appendages covered with papillose glandular trichomes 35–55 µm long, 15–20 µm in diameter. Male flowers: androecium ca. 4 mm long; androphore tubular, ca. 2 mm long, 0.7–1 mm in diameter, with a few scattered glands; stamens 6–8, ca. 1.7 mm long, inserted at apex of androphore; anther dehiscence longitudinal, extrorse. Female flowers: gynophore ovoid, ca. 1 mm in diameter, with a few scattered glands; staminodes 5–7, composed of sessile, sterile anthers, ca. 1.3 mm long, inserted at the base of the gynophore; ovary ovoid, 1.5–2 mm in diameter, with 3–4 carpels, covered by a dense indumentum of stellate trichomes; style ca. 1 mm long, with scattered stellate trichomes; stigmas 3 or 4 ovoid, 0.4–0.5 mm long. Infructescence 7–12 cm wide, borne on a peduncle 0.5–3 cm long, 2.5–3.5 mm in diameter. Fruit comprising 1–4 follicle(s), each borne on a pedicel 0.5–0.8 cm long, 0.2–0.3 cm in diameter at maturity, green and turning greenish-yellow towards maturity, covered by sparse, erect, stellate trichomes, each follicle ellipsoid to ovoid, 3.5–4.5 cm long, 2.5–3 cm wide, with a woody pericarp ca. 0.2 cm thick in dry material (ca. 0.3 cm in alcohol), apex apiculate. Seeds 4–6 per locule, ellipsoid, white when immature, light brown to black at maturity, 10–12 × 4–6 mm in diameter.</p></tp:treatment-sec><tp:treatment-sec sec-type="distribution" id="SECID0EUHAC"><title>Distribution and ecology.</title><p>The new species is only known from the south-eastern part of the Grande-Terre, at the Petchécara Pass between Thio and Canala (Fig. <xref ref-type="fig" rid="F1">1</xref>), where it grows on slopes in rainforest on a soil of complex geological origin.</p></tp:treatment-sec><tp:treatment-sec sec-type="Cultivation note" id="SECID0E5HAC"><title>Cultivation note.</title><p>Young plantlets of <italic><tp:taxon-name><tp:taxon-name-part taxon-name-part-type="genus" reg="Acropogon">Acropogon</tp:taxon-name-part><tp:taxon-name-part taxon-name-part-type="species" reg="horarius">horarius</tp:taxon-name-part></tp:taxon-name></italic> are fairly easy to grow in nursery conditions. Shrubs have been grown in a private nursery (Eriaxis nursery) and at the research station of Institut Agronomique néo-Calédonien located in Saint-Louis, Mont-Dore.</p></tp:treatment-sec><tp:treatment-sec sec-type="etymology" id="SECID0EPIAC"><title>Etymology.</title><p>The plant is named after the last of New Caledonia’s scheduled roads or “route à horaire” along which it grows.</p><fig id="F3" position="float" orientation="portrait"><label>Figure 3.</label><caption><p><italic><tp:taxon-name><tp:taxon-name-part taxon-name-part-type="genus" reg="Acropogon">Acropogon</tp:taxon-name-part><tp:taxon-name-part taxon-name-part-type="species" reg="horarius">horarius</tp:taxon-name-part></tp:taxon-name></italic> Gâteblé &amp; Munzinger sp. nov. <bold>A</bold> overview of a single mature shrub in habitat <bold>B</bold> juvenile plant <bold>C</bold> leaf <bold>D</bold> flowering branch <bold>E</bold> inflorescence <bold>F</bold> male flower <bold>G</bold> female flower <bold>H</bold> follicles. Photographs by G. Gâteblé (<bold>A</bold><italic>Gâteblé et al. 803</italic><bold>B</bold><italic>Gâteblé et al. 804</italic><bold>C–H</bold><italic>Gâteblé et al. 806</italic>).</p></caption><graphic xmlns:xlink="http://www.w3.org/1999/xlink" xlink:href="phytokeys-110-001-g003.jpg" position="float" orientation="portrait" xlink:type="simple" id="oo_238263.jpg"/></fig></tp:treatment-sec><tp:treatment-sec sec-type="discussion" id="SECID0EIKAC"><title>Discussion.</title><p>With its hastate and cordate leaves and its long and thin petioles, its minute sessile tubular whitish-yellowish flowers, <italic><tp:taxon-name><tp:taxon-name-part taxon-name-part-type="genus" reg="Acropogon">Acropogon</tp:taxon-name-part><tp:taxon-name-part taxon-name-part-type="species" reg="horarius">horarius</tp:taxon-name-part></tp:taxon-name></italic> cannot be confused with any other member of this endemic genus. In fact, the morphological characters of its inflorescence [reduced spike-like raceme of solitary (sub)sessile flowers versus true racemes and panicles in other species] and flowers (tubular versus <!--PageBreak-->cup shaped in the other taxa) appear to be unique in the genus. A phylogenetic study would be worthwhile to determine whether <italic><tp:taxon-name><tp:taxon-name-part taxon-name-part-type="genus" reg="Acropogon">A.</tp:taxon-name-part><tp:taxon-name-part taxon-name-part-type="species" reg="horarius">horarius</tp:taxon-name-part></tp:taxon-name></italic> belongs to a distinct clade within the genus. The very slow development of the inflorescence axis (or brachy<!--PageBreak-->blast), which takes several months, is also unusual as it appears to produce flowers sequentially throughout its growth, perhaps until there is a successful fruit set or until the axis becomes too long (3.5 cm) to produce more flowers, as opposed to the <!--PageBreak-->much more nearly synchronous flowering in all other species. The combination of a prolonged duration of flowering and the unusual morphology of the minute tubular flowers suggests that the breeding mechanism in <italic><tp:taxon-name><tp:taxon-name-part taxon-name-part-type="genus" reg="Acropogon">A.</tp:taxon-name-part><tp:taxon-name-part taxon-name-part-type="species" reg="horarius">horarius</tp:taxon-name-part></tp:taxon-name></italic> may be different from that of other members of the genus.</p></tp:treatment-sec><tp:treatment-sec sec-type="Preliminary conservation status" id="SECID0EVLAC"><title>Preliminary conservation status</title><p>(<xref ref-type="bibr" rid="B5">IUCN 2017</xref>). <italic><tp:taxon-name><tp:taxon-name-part taxon-name-part-type="genus" reg="Acropogon">Acropogon</tp:taxon-name-part><tp:taxon-name-part taxon-name-part-type="species" reg="horarius">horarius</tp:taxon-name-part></tp:taxon-name></italic> is known from only two very small subpopulations on both sides of the road from Thio to Canala and distant from each other by less than 300 m. In the upper subpopulation, about 10 mature individuals were seen whereas only 5 were recorded in the lower subpopulation. During fieldwork, invasive deer (<italic><tp:taxon-name><tp:taxon-name-part taxon-name-part-type="genus" reg="Rusa">Rusa</tp:taxon-name-part><tp:taxon-name-part taxon-name-part-type="species" reg="timorensis">timorensis</tp:taxon-name-part></tp:taxon-name></italic>) were observed in the area and regeneration on the dry forest floor of the upper population is very poor. Deer do not seem to graze the leaves of this <italic><tp:taxon-name><tp:taxon-name-part taxon-name-part-type="genus" reg="Acropogon">Acropogon</tp:taxon-name-part></tp:taxon-name></italic> but the habitat is threatened by erosion and reduced regeneration. The lower subpopulation does not seem to be as badly impacted by deer as regeneration is better there, erosion is lower and the forest floor is more moist. However, in the lower subpopulation some rat predation of immature fruits and seeds was observed directly on the trees (see predation marks on fruits of <italic>Gâteblé et al. 805</italic>) and black rat (<italic><tp:taxon-name><tp:taxon-name-part taxon-name-part-type="genus" reg="Rattus">Rattus</tp:taxon-name-part><tp:taxon-name-part taxon-name-part-type="species" reg="rattus">rattus</tp:taxon-name-part></tp:taxon-name></italic>) predation of fruits was recently reported to be a threat for most <italic><tp:taxon-name><tp:taxon-name-part taxon-name-part-type="genus" reg="Acropogon">Acropogon</tp:taxon-name-part></tp:taxon-name></italic> species (<xref ref-type="bibr" rid="B11">Munzinger and Gâteblé 2017</xref>). Inasmuch as the two subpopulations are so close to each other, they can be considered as a single location with respect to the main threat (deer). With an EOO and AOO respectively much smaller than 100 km<sup>2</sup> and 10 km<sup>2</sup> and with a projected decline in habitat quality, number of subpopulations and mature trees, the species qualifies as Critically Endangered for the IUCN criterion B. Additionally, given that fewer than 50 mature individuals are known, this <italic><tp:taxon-name><tp:taxon-name-part taxon-name-part-type="genus" reg="Acropogon">Acropogon</tp:taxon-name-part></tp:taxon-name></italic> also qualifies as CR under criterion C and also under criterion D when combined with a predicted decline in the number of mature individuals. <italic><tp:taxon-name><tp:taxon-name-part taxon-name-part-type="genus" reg="Acropogon">Acropogon</tp:taxon-name-part><tp:taxon-name-part taxon-name-part-type="species" reg="horarius">horarius</tp:taxon-name-part></tp:taxon-name></italic> is therefore assigned a preliminary status of Critically Endangered, CR B1ab(iii,iv,v)+2ab(iii,iv,v), C1+2a(i), D, based on the IUCN Red List Categories and Criteria (<xref ref-type="bibr" rid="B5">IUCN 2017</xref>).</p></tp:treatment-sec><tp:treatment-sec sec-type="material" id="SECID0EOOAC"><title>Additional specimens examined.</title><p>NEW CALEDONIA. Province Sud: Thio, Col de Petchécara, route à horaire, 200 m alt., <named-content xmlns:xlink="http://www.w3.org/1999/xlink" content-type="dwc:verbatimCoordinates" xlink:type="simple"><named-content content-type="geo-json" specific-use="{&#34;type&#34;:&#34;Point&#34;,&#34;coordinates&#34;:[166.122892,-21.578058]}" id="NCID0EXOAC" xlink:type="simple">21°34'41.01"S, 166°07'22.41"E</named-content></named-content>, 25 Aug 2016, <italic>G. Gâteblé, J. Ounémoa, M. Moenteapo &amp; E. Poitchili 805</italic> (MPU311374, NOU088958, P00722669), Ibid., 270 m alt., <named-content xmlns:xlink="http://www.w3.org/1999/xlink" content-type="dwc:verbatimCoordinates" xlink:type="simple"><named-content content-type="geo-json" specific-use="{&#34;type&#34;:&#34;Point&#34;,&#34;coordinates&#34;:[166.124444,-21.576667]}" id="NCID0EBPAC" xlink:type="simple">21°34'36"S, 166°07'28"E</named-content></named-content>, 25 Aug 2016, <italic>G. Gâteblé, J. Ounémoa, M. Moenteapo &amp; E. Poitchili 804</italic> (NOU088959, P00722672), Ibid., 25 Aug 2016, <italic>G. Gâteblé, J. Ounémoa, M. Moenteapo &amp; E. Poitchili 803</italic> (K, MEL, MPU311375, NOU088960, P00722671), Ibid., 200 m alt., <named-content xmlns:xlink="http://www.w3.org/1999/xlink" content-type="dwc:verbatimCoordinates" xlink:type="simple"><named-content content-type="geo-json" specific-use="{&#34;type&#34;:&#34;Point&#34;,&#34;coordinates&#34;:[166.122892,-21.578058]}" id="NCID0ENPAC" xlink:type="simple">21°34'41.01"S, 166°07'22.41"E</named-content></named-content>, 3 Aug2017, <italic>G. Gâteblé &amp; J. Taramoin 981</italic> (MO, MPU311376, NOU088957, P00722674).</p></tp:treatment-sec><tp:treatment-sec><!--Section generated to contain objects referenced in tp:taxon-treatment.--><fig id="F1" position="float" orientation="portrait"><label>Figure 1.</label><caption><p>Distribution of <italic><tp:taxon-name><tp:taxon-name-part taxon-name-part-type="genus" reg="Acropogon">Acropogon</tp:taxon-name-part><tp:taxon-name-part taxon-name-part-type="species" reg="horarius">horarius</tp:taxon-name-part></tp:taxon-name></italic> Gâteblé &amp; Munzinger sp. nov. mapped on the geological (<bold>A</bold>) and soil (<bold>B</bold>) GIS layers of the Petchécara Pass. Insert A, geology from <xref ref-type="bibr" rid="B4">Gouvernement de la Nouvelle-Calédonie (2018)</xref>: Λ<sup>1</sup>, serpentinites; Δ, amphibolites; B<sup>1</sup>, undifferentiated poly-metamorphic substrate; βP<sup>1</sup>, undifferentiated basalts and dolerites; Fyz, recent and extant alluvial; Li, listwanites. Insert B, soils from <xref ref-type="bibr" rid="B3">Fritsch (2012)</xref>: 3d, haplic cambisol combined with lithic leptosol on peridotites; 3e, ferralic cambisol combined with haplic ferralsol on volcano-sedimentary and metamorphic rocks; 5b, posic ferralsol on peridotites.</p></caption><graphic xmlns:xlink="http://www.w3.org/1999/xlink" xlink:href="phytokeys-110-001-g001.jpg" position="float" orientation="portrait" xlink:type="simple" id="oo_238261.jpg"/></fig></tp:treatment-sec><ref-list><ref id="B4"><mixed-citation xmlns:xlink="http://www.w3.org/1999/xlink" xlink:type="simple"><institution xlink:type="simple">Gouvernement de la Nouvelle-Calédonie</institution> (<year>2018</year>) Explorateur cartographique Géorep.nc. <ext-link xlink:type="simple" ext-link-type="uri" xlink:href="https://arcg.is/KW41n">https://arcg.is/KW41n</ext-link> [Accessed 25 June 2018]</mixed-citation></ref><ref id="B3"><mixed-citation xmlns:xlink="http://www.w3.org/1999/xlink" xlink:type="simple"><person-group><name name-style="western"><surname>Fritsch</surname><given-names>E</given-names></name></person-group> (<year>2012</year>) <article-title>Les sols.</article-title> In: <person-group><name name-style="western"><surname>Bonvallot</surname><given-names>J</given-names></name><name name-style="western"><surname>Gay</surname><given-names>J-C</given-names></name><name name-style="western"><surname>Habert</surname><given-names>E</given-names></name></person-group> (<role>Eds</role>) <issue-title>Atlas de la Nouvelle-Calédonie.</issue-title><source>IRD-Congrès de la Nouvelle-Calédonie, Marseille-Nouméa</source>, <fpage>73</fpage>–<lpage>76</lpage>.</mixed-citation></ref><ref id="B5"><mixed-citation xmlns:xlink="http://www.w3.org/1999/xlink" xlink:type="simple"><institution xlink:type="simple">IUCN</institution> (<year>2017</year>) Guidelines for Using the IUCN Red LIst Categories and Criteria. Version 13. Prepared by the Standards and Petitions Subcommittee. <ext-link xlink:type="simple" ext-link-type="uri" xlink:href="http://www.iucn.org/RedListGuidelines.pdf">http://www.iucn.org/RedListGuidelines.pdf</ext-link> [Accessed 25.06.2018]</mixed-citation></ref><ref id="B11"><mixed-citation xmlns:xlink="http://www.w3.org/1999/xlink" xlink:type="simple"><person-group><name name-style="western"><surname>Munzinger</surname><given-names>J</given-names></name><name name-style="western"><surname>Gâteblé</surname><given-names>G</given-names></name></person-group> (<year>2017</year>) <article-title><italic>Novitates neocaledonicae</italic> VI: <italic><tp:taxon-name><tp:taxon-name-part taxon-name-part-type="genus">Acropogon</tp:taxon-name-part><tp:taxon-name-part taxon-name-part-type="species">mesophilus</tp:taxon-name-part></tp:taxon-name></italic> (<tp:taxon-name><tp:taxon-name-part taxon-name-part-type="family">Malvaceae</tp:taxon-name-part></tp:taxon-name>, <tp:taxon-name><tp:taxon-name-part taxon-name-part-type="subfamily">Sterculioideae</tp:taxon-name-part></tp:taxon-name>), a rare and threatened new species from the mesic forest of New Caledonia.</article-title><source>Phytotaxa</source><volume>307</volume>(<issue>3</issue>): <fpage>183</fpage>–<lpage>190</lpage>. <ext-link xlink:type="simple" ext-link-type="doi" xlink:href="10.11646/phytotaxa.307.3.2">https://doi.org/10.11646/phytotaxa.307.3.2</ext-link></mixed-citation></ref></ref-list></tp:taxon-treatment>
